# Supplementary material for: Significant Association Between Abundance of Gut Microbiota and Plasma Levels of microRNAs in Individuals with Metabolic Syndrome and Their Potential as Biomarkers for Metabolic Syndrome: A Pilot Study
Source: Genes (Basel). 2025 Sep 30;16(10):1161. doi: 10.3390/genes16101161 (PMC12563822; doi:10.3390/genes16101161)
Supplement: Supplementary file 1 [file genes-16-01161-s001.zip]

Archive with 1 entries (1 files):
- genes-3870871-supplementary.pdf
